# Supplementary material for: miR-21-3p/IL-22 Axes Are Major Drivers of Psoriasis Pathogenesis by Modulating Keratinocytes Proliferation-Survival Balance and Inflammatory Response
Source: Cells. 2021 Sep 26;10(10):2547. doi: 10.3390/cells10102547 (PMC8534095; doi:10.3390/cells10102547)
Supplement: Supplementary file 1 [file cells-10-02547-s001.zip]

Archive with 1 entries (1 files):
- Supplemental data.pdf
